# Supplementary material for: Inflammation and the pathological progression of Alzheimer’s disease are associated with low circulating choline levels
Source: Acta Neuropathol. 2023 Aug 7;146(4):565–83. doi: 10.1007/s00401-023-02616-7 (PMC10499952; doi:10.1007/s00401-023-02616-7)
Supplement: Supplementary file 2 — Supplementary file2 (XLSX 35 KB) [file 401_2023_2616_MOESM2_ESM.xlsx]

## Sheet: AD_human_serum_aqeuous+SCFA
Sample	Case ID	Group	4-Hydroxyphenylpyruvic acid	Glycine	Mannitol	Phosphoserine	Citric acid	cis-Aconitic acid	Quinolinic acid	D-Mannose	Isocitric acid	L-Methionine	3-Methyladenine	Ibuprofen	Ornithine	L-Lysine	Tyramine	1-Methylhistamine	Histamine	Glycolic acid	Inosine	5-Aminolevulinic acid	Sarcosine	Dihydrouracil	Homocarnosine	L-Histidine	L-Homoserine	L-Valine	Pyridoxine	L-Alanine	2-Hydroxycinnamic acid	myo-Inositol	Oxoglutaric acid	Taurine	Cadaverine	Diaminopimelic acid	Urocanic acid	Glucose 6-phosphate	Sebacic acid	2-Hydroxybutyric acid	L-Threonine	L-Glutamic acid	Succinic acid	Hypoxanthine	Indoleacetic acid	L-Leucine	3-Methyl-2-oxovaleric acid	L-Aspartic acid	Adenine
1	02–27	CON	194674992	4467	482912	482912	482912	482912	482912	482912	482912	1284	2688	6384	701	30119	8472		623	12558553	217988	32232	626125	626125	367	367	274	2310	482912	4129	11863	11863	87787	85962	3105	3797	3901296	3901161	4355	626125	59822	5590	450967		1788	3385	985971	27606	167
3	03–11	CON	230815029	7790	125170	220089	220089	220089	14061	220225	14061	1640	6173	2813	933	7298	343	360	825	1335338	166459	7298	2185482	2185482	475	475	157	1980	14052	10388477	1997	1997	114620	114630	1980	6839	4295501	4295540	5120	1958365	49589	595	356153	8209	1183	3471	745825	8742	286
7	03–63	CON	257514724	7075	288736	288311	288269	288341	22416	288888	22364	1500	1950	3168	1537	9522	3485	122	1382	388530	141143	13350	36170818	2904292	954	954	280	340	23499	5889181	22158	22047	173062	172869	7489	7186	4901703	4902207	7820	2904292	37210	1025	296036		959	3169	459718	30180	1093
9	04–52	CON	265368369	7995	325203	769140	769143	769152	769153	769115	769120	160	958	9399	1326	13968	27041	711	132	3721353	246392	14354	3721353	3721353	1609	1609	400	1088	769266	5896433	8587	8588	325325	325295	5133	3131	5322783	5322350	2587	3721353	62052	607	502046	2693	1900	3265	592954	12661	956
11	05–10	CON	271985147	454	594575	785469	785469	785469	1379709	1380511	785334	419	3622	16147	1462	24790	42560	1287	169	42735279	384236	73595	35183779	35183779	137	1057	287	1035	1379705	6692391	5082	5097	169415	169144	85771	3131	5245532	5245552	1545	34860348	97940	2272	820172	741	4307	3054	579314	6550	2055
12	05–16	CON	48557537	179	495470	495446	495446	495469	495477	495527	495493	189	1690	4510	421	21029	81	81		74804153	56193	26051	79696059	79696059	1499	1499	189	218	495528	3071266	4025	4025	496275	496275	26051	952	2949500	2949500	1140	79701475	15379	1101	98542	312	1392	212	463	3294	119
14	07–04	CON	281005678	4385	279257	279404	279404	279344	279457	279255	279431	145	4287	1915	1186	6184			273	6657726	183588	16270	3074761	3074761	362	362	135	903	279414	320785	5786	5786	65225	65244	3481	2853	5301429	5301528	1483	3074761	45396	2307	367002		5581	3273	446941	7270	6873
15	07–11	CON	281780698	265	225806	225806	225806	225806	225806	225806	225806	161	8527	3564	1376	14367	508	508	238	35272536	216849	16549	30058390	30058390	601	601	108	21767	225806	4943158	8394	8785	75040	45310	3861	3579	4912135	4912200	2499	63749788	45740	383	367373	18858	763	3072	92783	19069	4956
17	07–37	CON	285514896	295	138904	138893	138946	138910	138981	138901	138964	109	1679	602	1294	4519			125	2241713	230991	8379	2241713	1209164	437	437	512	671	138981	5920557	4391	4391	54105	54130	8379	1847	3945023	3944990	850	5772389	57394	1265	470685	767	941	3781	154830	5278	231
18	07–46	CON	281663799	1369	43534	43560	43567	43593	5852	43552	5847	337	3691	320	1492	2219				4938285	258607	2219	4938285	4938285	1471	1471	346	12396	5837	5675324	6069	6069	24781	24496	2219	1449	3199047	3199254	1763	4938285	58764	1929	509203	693	509	2842	110597	7426
33	99–02	CON	882352	151	54507	54415	54351	54412	54446	54372	54489	239	4940		355	3662	136	136	207	1400477	174286	3662	15641167	15381733	550	550	239	27523	54446	462305	1427	1427	21896	21832	3662	846	3106723	3114881		1360202	39184	1460	325148		773	1262	584	2042	1500
36	99–58	CON	187867908	1727	112831	112821	112931	113010	12704	112831	12844	756	1745	275	105	2545			533	22537017	172855	5417	29851885	31378744	1185	1185	125	13113	12862	4676599	12552	12550	32897	33013	5417	2100	838396	3611056	3953	29783259	44935	3246	375667	815	1553	1517	384	12221	1394
2	03–03	AD-mod	221786447	6236	101919	316475	316524	316463	20864	316419	316657	2079	7653	3615	1135	18973	9562	137	1285	22452584	143494	14991	42923626	42923626	1036	1036	257	5794	20860	479580	20759	20756	229200	228840	9025	9646	4163728	4163576	7209	42923626	37646	654	284573	2427	1666	3198	756209	10270	1743
4	03–18	AD-mod	243604466	14158	96393	131406	131415	131425	131402	96366	131428	306	1308	2399	568	12026	7315			30593241	227911	3393	26295222	26295222	1662	1662	427	2907	131417	1077348	5960	5944	70478	70544	17957	2830	720499	4284710	1699	26541080	60364	2809	484714	3848	2459	2390	1235085	3026	2075
5	03–34	AD-mod	16747556	7549	7479984	7480293	7480244	7479971	7480309	7479610	7480258	416	12224	3515	20708	180710	342332	2685	825	17616409	71507	15703	29115976	29115976	1558	1558	1026	1076	7480370	337219	1997462	3311439	7481070	7479992	15638	94373	4304985	4304993	1726	8036631	17748	122	130954	835	1688	2707	515993	8168	7896
6	03–52	AD-mod	15623552	5111	30116	30169	30192	30152	28407	30140	30220	227	4266	182	880	5545				37425001	40690	5545	1382215	1382215	177	177		2229	29544	5012886	2504	2504	29316	1896	5545	1149	3354640	3354640	873	1382215	16647	1555	51749		1577	2262	855513	1559	813
10	05–05	AD-mod	255624923	4471	110814	110849	110849	110814	12588	110814	12588	223	7558	702	1466	6780		123	709	2480675	320063	6780	2075927	2075927	264	264		1325	12588	5751632	12588	12588	14820	14820	6780	3810	4789098	4789033	4703	6378860	80147	5735	666947		3634	3562	751791	13070	977
23	13–41	AD-mod	281434456	165	98921	98911	98962	98931	12425	98897	12400	113	1363	444	1490	5302			105	3008495	232973	5302	25702193	25702193	868	868		13334	12425	900391	12719	12719	28394	28390	5302	2735	2897296	2896607	3981	6380836	55555	3184	464087	415	1126	2125	1037	11591	1124
25	17–51	AD-mod	112943254	2028	62357	62280	62370	62364	62258	62310	62370	127	4223	117	569	3413				25739561	404908	3413	25991285	12387182	1516	1516		23667	62258	12347862	1881	1881	33282	33251	3413	591	2894007	2893997	350	25739561	166265	715	1070569		1537	1769	395	3047	536
27	18–47	AD-mod	118281825	138	68398	68398	68398	68398	68398	68398	68398	232	2492	129		1730				26197627	57370	1730	26197627	7603274	728	728	232	100	67129	7146820	1720	1720	68398	68398	1730	708	2056936	1998746	227	26197627	14855	530	97420	13417	565	991	141	2551	1171
28	19–29	AD-mod	8183279	2044	83660	83660	83660	83660	5738	83660	5738	177	699	1098	941	5416	267	267	219	2592458	308664	7434	1718115	2285374	556	556	358	5735	5738	5383459	5539	5738	57224	57224	7465	2389	2317961	2316961	1499	2467942	98995	1428	583338	883	551	2666	979	7654	1191
30	20–54	AD-mod	134993187	141	187206	187206	187206	187206	187206	187206	187206		1780	2455	188	8231	696	696		1345518	368614	15744	17596046	17596046	214	214	202	15637	246415	5153901	2934	2934	35687	35852	15744	1274	2570280	2570099	511	1564443	78472	206	716775	17706	1117	1536	5795	2961	2166
31	21–44	AD-mod	276750078	8151	353448	353389	353413	353402	27667	353373	27668	4799	3898	2323	2443	13483	695	695	1452	12788526	187890	24476	31098243	30870395	314	314	445	15337	27675	12196683	4493	4536	89733	89673	24476	7141	3291609	3291461	8002	31098243	47185	15792	401227	1227	1323	2266	1892	96414	912
35	99–48	AD-mod	15718629	374	173946	2830023	2830023	2830023	2046576	173946	2830023	755	1751	25640	3830	83729	122224	2782	1084	29551226	114021	148470	18963398	18755987	498	498	125	19571	2843135	3211375	12918	80131	2412906	181989	148470	2425	4022703	4023067	3820	24916250	27975	614	220416	129	1847	1536	1636	18447	868
8	04–32	AD-sev	271501917	5809	530114	727752	727756	727755	727914	727679	727805	1525	6947	7860	965	22320	24130	907	796	1672136	87652	22615	20537305	20537305	1366	1366	481	1632	727986	144891	3581	3581	527757	530270	19527	5381	5102013	5102013	3892	20537305	24165	1738	154928		603	3750	697378	9488	3068
13	06–30	AD-sev	281086552	10416	499198	499138	498942	499130	499193	499209	499142	827	4550	1481	1966	28720	5411	116	338	4055433	195249	28284	10896334	290551	423	423	341	1616	499190	12354515	8133	8133	113193	113249	36238	4055	5072920	5072690	2061	286726	52898	3775	428743		769	2622	720533	14293	994
16	07–21	AD-sev	106468870	491	392066	392049	392127	392066	260928	392001	392024	183	7271	1786	1926	13744	665	665	128	2767859	178479	20376	24474271	24474271	765	765	241	16072	260928	1291	7898	7266	118418	118381	6431	2223	4585713	4585751	3169	2269656	34736	201	283241		870	3005	94821	7839	1235
19	08–37	AD-sev	54905151	1029	105334	105334	105334	105334	105334	105334	105334		1562	192	515	4396				5017561	28122	4396	985531	985531	3157	3157			104990	5313150	1294	1294	105334	105334	4396	212	1833851	1833851	203	985531	7227	719	49332	662	915	121	264	2303	203
20	08–45	AD-sev	126674676	2123	133086	133108	133061	133089	133119	133105	133128	409	11956	753	1166	2564				4415742	149345	4547	3532749	2495422	447	447	409	30092	133119	957298	3184	3184	53846	53814	10218	1051	3002490	3002451	670	3532749	39122	1176	289757	1260	3634	1462	64203	5336	1249
21	09–42	AD-sev	41031149	117	99835	99811	99811	99745	99755	99856	99730	245	8845	225	1137	1847				27633485	73706	5416	496830	496830	2201	2201	245	53240	99755	312659	3445	3445	27219	27172	5416	1310	3325372	3325363	615	27501216	17476	948	137933	1607	2414	1826	27963	1677	666
22	10–91	AD-sev	9077153	3293	255987	23663	23649	23646	58716	255999	23706	12559	8532	3822	8206	2235	2235	569	3155	2704940	290883	18823	14808910	14808910	278	278	266	14498	58710		6687	6682	104845	104849	18823	20106	3539033	3537697	14268	1961984	72910	36628	648505		1139	2381	1021	302925	2231
24	17–11	AD-sev	242664695	948	119379	119322	119307	119300	119338	119287	119286	501	5854	787	129	4164	260	260	96	32758106	160846	5651	8588349	8357026	1405	1405	266	25864	119338	826409	3081	3081	51863	51446	2422	997	2732744	2776308	498	481086	39358	1125	288269	1141	883	1722	720	2987	804
26	17–60	AD-sev	15613811	127	64971	64918	65084	64999	64955	65031	65078	317	6480	176	755	875				36159166	387748	4723	11257788	11692347	424	424	133	33455	64955	3716166	2507	2507	30422	30424	4723	754	2879841	2879642	287	11257788	157948	764	860979	18962	1585	2033	380	3816	1079
29	20–25	AD-sev	6583348	231	723352	723367	723356	723369	723298	723317	723320	193	5252	1383	1367	7020	123	123	66	28910095	121817	7020	15803114	15778589	910	910	244	13811	723350	5745723	63426	63816	723485	723283	4378	113	1732221	1731742	132	1776069	30501	554	245724		938	1935	5982	2353	881
32	97–21	AD-sev	5806728	5934	164374	707685	707714	707701	707707	164395	707724	370	4453	8858	1151	49640	22299	1732	438	13098601	143643	51403	30894968	24034715	168	168	261	28977	707726	4589204	6795	7058	139123	139050	51403	2622	3333499	3333509	1814	13078221	36441	3568	294975	14758	590	1347	1657	21515	1760
34	99–15	AD-sev	13391496	199	65378	65378	65378	65378	3752	65378	3667	464	493	700	549	6353	382	382		33339050	99811	6353	1594963	1733080	1117	1117	341	35698	110192	1838157	3968	3968	14227	13972	6353	1954	346815	3608205	909	11522616	22949	1574	188223	1395	526	1157	332	6052	2244
[truncated: 61 more columns]
